# Supplementary material for: The Biogenic Synthesis of Bimetallic Ag/ZnO Nanoparticles: A Multifunctional Approach for Methyl Violet Photocatalytic Degradation and the Assessment of Antibacterial, Antioxidant, and Cytotoxicity Properties
Source: Nanomaterials (Basel). 2023 Jul 15;13(14):2079. doi: 10.3390/nano13142079 (PMC10385465; doi:10.3390/nano13142079)
Supplement: Supplementary file 1 [file nanomaterials-13-02079-s001.zip]

Archive with 1 entries (1 files):
- nanomaterials-2461234-supplementary.pdf
